# Supplementary material for: Rich Oxygen Vacancies Induced by Surface Self-Reconstruction in Sandwich-like Hierarchical Structured Electrocatalyst for Boosting Oxygen Evolution Reaction
Source: Molecules. 2025 Jun 17;30(12):2632. doi: 10.3390/molecules30122632 (PMC12196320; doi:10.3390/molecules30122632)
Supplement: Supplementary file 1 [file molecules-30-02632-s001.zip]

Archive with 3 entries (3 files):
- Support Information.pdf
- Video 1.avi
- Video Abstract.pdf
